# Supplementary material for: Phenotypic Spectrum of NFIA Haploinsufficiency: Two Additional Cases and Review of the Literature
Source: Genes (Basel). 2022 Nov 30;13(12):2249. doi: 10.3390/genes13122249 (PMC9777632; doi:10.3390/genes13122249)
Supplement: Supplementary file 1 [file genes-13-02249-s001.zip]

Archive with 1 entries (1 files):
- genes-1961624-supplementary.pdf
